# Supplementary material for: Physalia physalis—A Source of Bioactive Collagen for the Cosmetic Industry
Source: Int J Mol Sci. 2025 Dec 19;27(1):33. doi: 10.3390/ijms27010033 (PMC12785602; doi:10.3390/ijms27010033)
Supplement: Supplementary file 1 [file ijms-27-00033-s001.zip]

Archive with 1 entries (1 files):
- ijms-4001566-supplementary.pdf
